# Supplementary material for: A solution to the challenges of interdisciplinary aggregation and use of specimen-level trait data
Source: iScience. 2022 Sep 13;25(10):105101. doi: 10.1016/j.isci.2022.105101 (PMC9535407; doi:10.1016/j.isci.2022.105101)
Supplement: Table S1. Comparison between our mean mass and PanTHERIA mean mass, related to Table 2 and Results, Case studies — From the FuTRES dataset of species body mass that overlapped with PanTHERIA, we calculated sample size (N), minimum mass, maximum mass, and average mass. The "% Different" is the difference between the two average masses, divided by the FuTRES average. The critical t value is the minimum number of standard errors (se) that the species’ average mass from PanTHERIA must be from the species’ average mass values from the FuTRES datastore for a significant difference (p-value less than 0.05; in bold). We applied a Benjamini and Hochberg (1995) correction to the p-values. Bolded corrected p-values are for PanTHERIA masses that are significantly different from FuTRES average mass. See Table 2 and Results, Case studies. [file mmc2.xlsx]

## Sheet: Sheet1
Table S1. Comparison between our mean mass and PanTHERIA mean mass, related to Table 2. From the FuTRES dataset of species body mass that overlapped with PanTHERIA, we calculated sample size (N), minimum mass, maximum mass, and average mass. The "% Different" is the difference between the two average masses, divided by the FuTRES average. The critical t value is the minimum number of standard err…
Scientific name	N	Minimum body mass	Maximum body mass	Average body mass	Body mass se	PanTHERIA body mass	% difference	# se difference	Critical t value	Corrected p-value
Abrocoma bennettii	11	75	410	196.4	30	250.5	27.6	1.8	2.2	0.135
Abrothrix andinus	61	8	37	18.9	0.9	24.9	31.6	6.5	2	0
Abrothrix illuteus	14	28	50	40.6	1.7	47.8	17.8	4.3	2.2	0.002
Abrothrix longipilis	613	10	222	36.8	0.6	38.9	5.7	3.4	2	0.001
Abrothrix olivaceus	575	19	41	26.1	0.2	24.5	6	7.5	2	0
Acomys wilsoni	11	14	38	26.5	1.9	18.5	30.1	4.2	2.2	0.003
Aethomys chrysophilus	167	21	96.6	38.4	1.1	80.9	110.4	36.9	2	0
Aethomys hindei	29	10	112	77.1	5.2	140.7	82.4	12.3	2	0
Akodon aerosus	44	9	48	28.3	1.3	60	112.1	24.7	2	0
Akodon albiventer	84	11	39	22.6	0.7	26	15	4.9	2	0
Akodon azarae	102	12	49	26.3	0.9	25.3	3.8	1.1	2	0.308
Akodon boliviensis	64	12	30	17.7	0.5	27.5	55.3	18.1	2	0
Akodon cursor	11	9.8	55.9	38.8	4.6	39.8	2.7	0.2	2.2	0.865
Akodon dayi	53	5	60	39.4	1.5	32.5	17.5	4.5	2	0
Akodon dolores	137	8	71	30.5	1.1	50.5	65.4	18.9	2	0
Akodon fumeus	28	11	27	18.3	0.9	22.7	24.2	4.9	2.1	0
Akodon lutescens	130	6	28.5	14.9	0.4	20.7	38.8	14.8	2	0
Akodon mimus	57	12	36.5	20.1	0.6	24	19.6	6.9	2	0
Akodon molinae	11	20	63	37.6	4.5	33	12.2	1	2.2	0.382
Akodon mollis	21	13.9	37	25	1.2	30.4	21.7	4.5	2.1	0
Akodon simulator	305	10	75	35.7	0.6	42.5	19.1	11	2	0
Akodon toba	28	20	62	37.7	1.9	51.2	35.8	7.1	2.1	0
Akodon varius	11	20	49	32.9	2.3	40	21.7	3.1	2.2	0.018
Alces alces	21	420000	500000	469524	5803.4	461901	1.6	1.3	2.1	0.253
Alticola strelzowi	104	20.5	41	28.7	0.4	50	74.2	50.5	2	0
Ametrida centurio	17	6	20	8.5	0.9	10.6	24.4	2.3	2.1	0.054
Andalgalomys olrogi	10	16	29	23.2	1.3	32.9	41.8	7.5	2.3	0
Andalgalomys pearsoni	20	7.5	48	34.6	2.1	25.4	26.6	4.3	2.1	0.001
Andinomys edax	29	36	150	83.1	6.1	69.8	16	2.2	2	0.055
Anoura caudifer	11	8.1	14	11.4	0.6	10.8	4.9	1	2.2	0.409
Anoura geoffroyi	90	6	31	15.1	0.3	15.2	0.3	0.2	2	0.904
Antechinus stuartii	15	16.2	45	27.2	1.9	29	6.6	0.9	2.1	0.414
Antrozous pallidus	279	7	20.9	15.9	0.2	22.2	39.8	35.8	2	0
Aplodontia rufa	313	366.7	1814.4	911.4	15.4	806.2	11.5	6.8	2	0
Apodemus agrarius	281	12	30	18.8	0.3	21.1	12.3	7.8	2	0
Apodemus flavicollis	44	16.5	80	36.7	2.2	31.6	14	2.4	2	0.034
Apodemus sylvaticus	25	5	20000	4016.1	1631.3	21.9	99.5	2.4	2.1	0.033
Apodemus uralensis	232	11	24	17	0.3	18.3	7.6	5	2	0
Apomys datae	23	58	100	84.3	2.1	34.9	58.6	24	2.1	0
Apomys insignis	25	17	43	30.3	1.3	34.9	15	3.4	2.1	0.004
Apomys microdon	20	24	42	30.6	1	35	14.4	4.4	2.1	0.001
Arborimus albipes	134	5.8	34	18.8	0.5	23	22.2	8.8	2	0
Arborimus longicaudus	134	1.8	43	24.2	0.6	22.4	7.3	2.9	2	0.007
Arborimus pomo	90	0	120	23.9	1.3	32.5	35.8	6.4	2	0
Arctocephalus townsendi	14	4500	41000	16428.6	3686.1	101064	515.2	23	2.2	0
Ardops nichollsi	56	11.6	23.7	17.6	0.4	19.2	9.2	3.9	2	0
Artibeus aztecus	35	14	25	21	0.4	20.8	0.9	0.5	2	0.675
Artibeus concolor	16	14	22	18.5	0.5	19.7	6.2	2.2	2.1	0.063
Artibeus fimbriatus	106	45	73	57.3	0.6	63.9	11.5	10.2	2	0
Artibeus gnomus	22	7	15	10.3	0.3	10.1	2.2	0.7	2.1	0.53
Artibeus jamaicensis	1224	28.4	53	39.8	0.2	43.6	9.6	24.9	2	0
Artibeus lituratus	1690	7	87	72.7	0.2	59.3	18.5	75.9	2	0
Artibeus obscurus	114	26.8	62.1	37.7	0.7	35.9	4.7	2.6	2	0.015
Artibeus phaeotis	217	3.5	38.5	10.8	0.2	11.7	8.1	3.7	2	0
Artibeus toltecus	130	10	50	14.7	0.4	15.5	5.6	2	2	0.063
Artibeus watsoni	30	1	17	11.7	0.5	11.2	4.1	0.9	2	0.419
Arvicanthis niloticus	75	10	180	76.1	3.4	95.8	26	5.8	2	0
Baiomys musculus	304	3.4	19.5	11.2	0.1	9	19.9	16	2	0
Baiomys taylori	308	3.5	11.3	7.6	0.1	7.4	2.9	2.5	2	0.022
Balantiopteryx plicata	243	2.2	42	5.7	0.2	6.6	15	4.6	2	0
Bassariscus astutus	83	2	1750	831.4	32.5	1010.4	21.5	5.5	2	0
Batomys salomonseni	11	135	277	187.5	12.3	185.8	0.9	0.1	2.2	0.919
Blarina brevicauda	1345	2.2	1905	19.8	1.4	18.6	6.4	0.9	2	0.414
Blarina carolinensis	186	7	88	16.5	1.6	11.9	27.8	2.9	2	0.006
Blarina hylophaga	219	4.2	23.5	12.9	0.2	14.5	12.2	7	2	0
Brachylagus idahoensis	62	86	637.2	380.4	14	431.2	13.3	3.6	2	0.001
Brachyphylla cavernarum	197	25.5	59.4	42.3	0.5	45.5	7.6	7.1	2	0
Callorhinus ursinus	45	6.5	300000	36951.6	9271.5	55464.8	50.1	2	2	0.073
Calomys boliviae	98	12	61	32.8	1.1	27	17.8	5.4	2	0
Calomys callosus	222	2	68	28.5	0.8	45	57.9	20.3	2	0
Calomys laucha	15	8	16	13	0.7	14	7.4	1.4	2.1	0.218
Calomys lepidus	22	6	20	10.9	0.7	20.6	89.1	14.4	2.1	0
Calomys musculinus	160	6	41	16.2	0.6	20.2	25	7	2	0
Calomys tener	22	9	28	15.5	0.9	13.8	10.9	1.9	2.1	0.097
Canis latrans	900	3300	18143.7	11520.5	94.6	11989.1	4.1	5	2	0
Canis lupus	1164	20411.7	61250	36702.2	233.7	31756.5	13.5	21.2	2	0
Cardioderma cor	110	15	30	23	0.3	26.5	14.9	10.9	2	0
Carollia brevicauda	139	12.5	18.3	15.1	0.1	14.9	1.8	2.3	2	0.037
Carollia castanea	83	7.6	17.5	11.5	0.2	13.1	13.5	7.9	2	0
Carollia subrufa	46	10	41	16	0.9	15.8	0.9	0.2	2	0.904
Castor canadensis	403	9752.2	27669.1	17665.2	223.2	18124.4	2.6	2.1	2	0.058
Catagonus wagneri	40	16.5	40000	11329.8	2461.9	35566.4	213.9	9.8	2	0
Cavia porcellus	24	53.7	880	523.6	50.2	728	39	4.1	2.1	0.001
Cebus apella	10	3.7	9500	3735.4	1017.6	2758.4	26.2	1	2.3	0.412
Centurio senex	29	5	44	16	1.6	23.1	44.2	4.3	2	0
Cerdocyon thous	15	5	6803.9	3149.5	769.7	5741.7	82.3	3.4	2.1	0.008
Cervus elaphus	13	3175.2	453592	150162	35653.6	240867	60.4	2.5	2.2	0.038
Chaerephon jobensis	13	16	21	17.8	0.6	20.7	16.5	5.3	2.2	0
Chaerephon plicatus	60	17	24	20.9	0.2	21.8	4.6	3.9	2	0
Chaerephon pumilus	311	1	56	9.6	0.3	11	14.8	4.8	2	0
Chaetodipus arenarius	133	6	16	11.8	0.2	23	95.7	64.3	2	0
Chaetodipus baileyi	951	15.5	44.1	26.9	0.2	28.4	5.7	7.4	2	0
Chaetodipus californicus	159	11	37.2	22.4	0.4	23	2.5	1.6	2	0.153
Chaetodipus fallax	151	6.8	10500	86.9	69.4	19.2	77.9	1	2	0.383
Chaetodipus formosus	824	4.6	32.5	17	0.1	20	18.1	28	2	0
Chaetodipus intermedius	922	7.4	26	13.5	0.1	14.9	10.6	16.7	2	0
Chaetodipus nelsoni	202	8	48.5	15.9	0.2	15.5	2.6	1.7	2	0.116
Chaetodipus penicillatus	638	14	146	17.2	0.2	15.6	9.5	7.5	2	0
Chaetodipus pernix	54	8	25	14.2	0.6	17	19.8	4.9	2	0
Chalinolobus gouldii	14	8	16	11.1	0.8	14.2	28.2	4	2.2	0.003
Chalinolobus nigrogriseus	17	5	36	14.2	3.3	8.8	38.3	1.7	2.1	0.153
Chelemys macronyx	30	21	80	50.7	3.2	71	39.9	6.3	2	0
Chinchilla lanigera	22	42.8	595	412.5	32.4	480.3	16.4	2.1	2.1	0.069
Chiroderma salvini	32	13.6	50	28.3	1.4	26.3	7	1.5	2	0.196
Chiroderma trinitatum	18	11.7	20	14.6	0.5	13.9	4.4	1.3	2.1	0.266
Chiroderma villosum	51	3	36	20.9	0.9	23.8	13.8	3.3	2	0.003
Choeronycteris mexicana	44	7	28	15.6	0.6	17.3	10.8	2.8	2	0.011
Chrotopterus auritus	15	63	95	74	2.3	78.3	5.7	1.8	2.1	0.122
Chrysochloris asiatica	13	23	66	35.6	3.2	37.2	4.2	0.5	2.2	0.691
Coleura afra	18	6	79	14.3	3.9	10.7	25.3	0.9	2.1	0.416
Condylura cristata	125	32	64.6	46.6	0.6	48.2	3.2	2.5	2	0.023
Corynorhinus rafinesquii	10	7.2	12.9	10.6	0.5	9.2	13.6	2.7	2.3	0.037
Corynorhinus townsendii	228	2.3	315	62	7.4	10.3	83.4	7	2	0
Cratogeomys castanops	686	64	700	271.4	3.3	266.8	1.7	1.4	2	0.217
Cricetulus migratorius	176	19	42	28.6	0.5	30.6	7.1	4.2	2	0
Crocidura beatus	52	5	13	9.6	0.3	10.6	9.6	3.7	2	0.001
Crocidura flavescens	18	15	43	29	2.1	31.2	7.7	1.1	2.1	0.348
Crocidura grayi	45	5.9	12	8.3	0.2	10.7	28.8	10.3	2	0
Crocidura hirta	17	9	22	12.8	0.8	15.8	23.7	3.9	2.1	0.002
Crocidura negrina	12	11	15.5	13.3	0.4	11.3	15	5.1	2.2	0.001
Cryptomys damarensis	10	51.6	111.4	74.9	7	112.2	49.8	5.3	2.3	0.001
Cryptotis nigrescens	92	2.5	9	5.8	0.1	8.3	42.4	22	2	0
Cryptotis parva	293	3	6.3	4.5	0.1	5	10.7	9.4	2	0
Ctenodactylus gundi	11	130	332	209.9	17.1	288.4	37.4	4.6	2.2	0.002
Ctenomys mendocinus	11	57	194	116.5	11.1	178.4	53.2	5.6	2.2	0
Ctenomys opimus	32	2	470	256.4	20.1	327.1	27.6	3.5	2	0.002
Ctenomys sociabilis	27	9.2	518.9	368.5	26.5	400	8.6	1.2	2.1	0.296
Cuniculus paca	14	2494.8	9500	6791.4	599.4	8172.6	20.3	2.3	2.2	0.055
Cynomys gunnisoni	52	8.3	1250	584.5	37.2	797.9	36.5	5.7	2	0
Cynomys leucurus	13	250	998	670.6	57.6	963.8	43.7	5.1	2.2	0.001
Cynopterus brachyotis	392	7.5	66.9	33.6	0.4	33.9	0.8	0.7	2	0.549
Cynopterus horsfieldii	26	10.6	75.5	54.3	3.1	56	3.2	0.5	2.1	0.639
Dasymys incomtus	25	10	100	50.1	7.2	127.8	154.9	10.8	2.1	0
Dasypus novemcinctus	58	2.4	7370.9	2416.6	285.5	3949	63.4	5.4	2	0
Delphinus delphis	256	47	535000	53529.2	2553	79271.7	48.1	10.1	2	0
Dendrohyrax arboreus	26	390	2500	1387.8	125.2	2981.1	114.8	12.7	2.1	0
Deomys ferrugineus	12	19	90	48.9	5	57.6	17.8	1.8	2.2	0.142
Desmodillus auricularis	11	30	49.2	37.2	1.7	54.8	47.2	10.1	2.2	0
Desmodus rotundus	552	18	50.2	32	0.2	33.2	3.8	4.9	2	0
Diaemus youngi	16	26.6	42.9	32.2	1.1	36.7	14.1	4.2	2.1	0.001
Dicrostonyx groenlandicus	611	13.5	93	45	0.7	58.4	29.9	18.3	2	0
Dicrostonyx hudsonius	11	50.5	118.2	84.1	6.2	57	32.2	4.4	2.2	0.002
Dicrostonyx torquatus	124	20.7	112.8	61.5	1.6	78.8	28	10.5	2	0
Didelphis albiventris	28	1.6	1773	500.7	90	1030.5	105.8	5.9	2.1	0
Didelphis marsupialis	15	270	4300	1699.7	446.3	1134.8	33.2	1.3	2.1	0.276
Didelphis virginiana	309	233	4430	2021.4	57.6	2442.1	20.8	7.3	2	0
Dipodomys agilis	836	16	92	63.5	0.4	60.2	5.2	8.4	2	0
Dipodomys californicus	67	8	92	66	2.4	85	28.8	7.9	2	0
Dipodomys compactus	45	36.4	62.4	49.5	0.9	49.3	0.5	0.3	2	0.833
Dipodomys deserti	344	30	165	95.8	1.1	107.6	12.3	10.6	2	0
Dipodomys gravipes	52	57.5	96.5	82.1	1.5	84	2.3	1.2	2	0.279
Dipodomys heermanni	221	12	127.2	63	0.9	63.1	0.1	0.1	2	0.956
Dipodomys ingens	52	4.1	165	113.5	4.5	113.6	0.1	0	2	0.981
Dipodomys merriami	3664	4.2	432	41.1	0.2	37.9	7.8	19.8	2	0
Dipodomys microps	360	8	80	53.6	0.7	56.3	5	4.1	2	0
Dipodomys nelsoni	37	48.5	110	84.6	2.3	87.9	4	1.5	2	0.196
Dipodomys nitratoides	28	25	48	38.5	1	41.6	8.1	3.1	2.1	0.007
Dipodomys ordii	1766	32.3	67.4	50.6	0.2	50.4	0.4	0.9	2	0.402
Dipodomys panamintinus	454	28.2	98.1	68.8	0.5	73.7	7.1	9	2	0
Dipodomys stephensi	191	33	85	62	0.7	68.5	10.5	9.1	2	0
Dipodomys venustus	46	24	85	53.9	2.3	81.5	51.4	11.9	2	0
Dipus sagitta	155	54	94	74.5	0.7	89	19.5	21.2	2	0
Dobsonia moluccensis	45	151	505	290.9	15.5	447.6	53.9	10.1	2	0
Dolichotis salinicola	12	478	2500	1834.8	166.6	1607.6	12.4	1.4	2.2	0.249
Dromiciops gliroides	52	14.5	42	24.1	0.7	25	3.7	1.2	2	0.27
Dryomys nitedula	29	25	49	33.8	1.2	29.5	12.6	3.5	2	0.003
Elephantulus intufi	48	7.5	61	42.2	1.3	48.9	15.9	5	2	0
Elephantulus rozeti	17	26	78	41	2.9	43.1	5	0.7	2.1	0.534
Elephantulus rufescens	65	20	82	48.1	1.2	52.8	9.7	3.7	2	0.001
Elephantulus rupestris	37	17	65	50.8	1.5	65.6	29	9.7	2	0
Eligmodontia moreni	93	7.5	28	17.1	0.4	18	5.1	2.3	2	0.035
Eligmodontia morgani	47	6	31.6	19.5	0.8	16.5	15.5	3.7	2	0.001
Eligmodontia puerulus	42	1	29	17.9	0.7	28.5	59	14.3	2	0
Eligmodontia typus	164	6	30	15.6	0.4	17.4	11.6	4.8	2	0
Eliomys quercinus	62	19	100	48	2.2	114.6	138.8	30.7	2	0
Emballonura alecto	19	4.3	65	8.7	3.1	5.3	39.9	1.1	2.1	0.333
Emballonura beccarii	10	3	4.5	3.8	0.2	4.3	14.9	3.7	2.3	0.008
Enchisthenes hartii	10	14	25	18.9	1	17	10.2	2	2.3	0.112
Enhydra lutris	1224	1200	31297.9	19460.9	167.9	27410.9	40.9	47.3	2	0
Eolagurus luteus	60	37	72	53.4	1.2	26	51.3	23.7	2	0
Eonycteris robusta	24	31	90	61.4	4	78.4	27.6	4.2	2.1	0.001
Epomophorus labiatus	31	15	403	71	11.6	69.7	1.9	0.1	2	0.931
Epomophorus wahlbergi	46	15	123	61.2	3.8	93.6	53	8.4	2	0
Epomops franqueti	38	66	248.7	120.3	5.8	119	1.1	0.2	2	0.861
Eptesicus brasiliensis	12	9	12.6	10.5	0.4	9.2	12.1	3.2	2.2	0.013
Eptesicus furinalis	95	6	12.5	8.6	0.1	7.7	11	6.7	2	0
Eptesicus fuscus	1339	4.9	23.8	13.9	0.1	17.5	26.2	34.7	2	0
Eptesicus serotinus	38	11.5	26	17.9	0.8	23.1	29.3	6.2	2	0
Erethizon dorsatum	128	2.6	15910	5421.5	289	7419.5	36.9	6.9	2	0
Erignathus barbatus	161	763	317515	148706	6747.8	280000	88.3	19.5	2	0
Eumetopias jubatus	44	4000	680389	78576.6	20275.6	382467	386.7	15	2	0
Eumops bonariensis	109	7	45	13.5	0.3	12.2	9.7	3.8	2	0
Eumops glaucinus	30	3	45	32.6	1.3	36.2	10.9	2.6	2	0.02
Eumops perotis	30	1	545	71.6	16.7	51	28.8	1.2	2	0.278
Eumops underwoodi	17	38	88	59.2	3.6	58.7	1	0.2	2.1	0.905
Galago senegalensis	11	38	259.8	171.2	21	215.2	25.7	2.1	2.2	0.088
Galerella sanguinea	17	24.5	680	436.9	38.5	543.8	24.5	2.8	2.1	0.021
Geomys arenarius	67	88	254	165.5	5.1	206	24.5	8	2	0
Geomys attwateri	20	82	235	135.6	8.1	144.1	6.3	1	2.1	0.36
Geomys breviceps	49	64	234	130.4	5.5	136.5	4.6	1.1	2	0.333
Geomys knoxjonesi	49	83	215	145.6	4.9	172.5	18.5	5.5	2	0
Geomys personatus	79	108	297	206	6	397	92.8	31.7	2	0
Geomys pinetis	35	107	260.5	177.2	6.3	201.2	13.5	3.8	2	0.001
Geoxus valdivianus	13	13	34	26.4	1.7	30.8	16.8	2.6	2.2	0.034
Gerbilliscus leucogaster	36	22.3	82	47.7	2.2	73.8	54.6	11.9	2	0
Gerbillurus paeba	47	17	38.3	22.2	0.7	25.9	16.7	5.5	2	0
Gerbillurus setzeri	12	20	33.3	28	1.5	38.3	36.8	7	2.2	0
Glaucomys sabrinus	1343	3	224	122.8	0.9	137.5	12	15.6	2	0
Glaucomys volans	191	39	97.6	63.2	0.9	71.9	13.7	9.9	2	0
Glauconycteris gleni	17	8	15	10.5	0.4	10.8	3.2	0.8	2.1	0.49
Glis glis	10	61.5	125	101.4	5.4	128.1	26.4	4.9	2.3	0.002
Glischropus tylopus	13	3.2	4.3	3.6	0.1	4.6	27	11.7	2.2	0
Globicephala macrorhynchus	11	95000	912174	543344	95425.4	726000	33.6	1.9	2.2	0.115
Glossophaga commissarisi	116	3	40	8.5	0.4	9.2	8.2	1.6	2	0.148
Glossophaga leachii	32	4	16	8.8	0.4	10.2	15.7	3.4	2	0.003
Glossophaga longirostris	149	8	15.3	10.7	0.1	13.3	24.8	24	2	0
Glossophaga morenoi	10	7.9	15.9	10	0.7	8.5	14.9	2.1	2.3	0.091
Gracilinanus agilis	21	8.5	33.5	21.2	1.6	22	3.9	0.5	2.1	0.658
Grampus griseus	29	23000	500000	172834	23976.4	387500	124.2	9	2	0
Graomys domorum	43	23	91	55.3	2.6	102	84.5	18.1	2	0
Graomys griseoflavus	397	11	110	50.9	0.9	68.3	34.3	18.9	2	0
Graphiurus murinus	14	6.6	23.4	12.8	1.5	20.1	57.1	4.9	2.2	0.001
Habromys lophurus	61	18	45	28.6	0.6	40	39.8	19.6	2	0
Haplonycteris fischeri	118	12.3	28.5	17.7	0.2	18.3	3.3	2.7	2	0.013
Harpyionycteris whiteheadi	24	58	150	111.5	4.9	135.5	21.5	4.9	2.1	0
Heliosciurus rufobrachium	15	135	386	320.5	18.5	332.9	3.9	0.7	2.1	0.565
Helogale parvula	10	250	455	334.5	20.8	281.8	15.7	2.5	2.3	0.048
Hemiechinus auritus	20	102	556	395.5	27.8	322	18.6	2.6	2.1	0.025
Herpestes javanicus	14	260.2	1790	636.9	102.8	750	17.8	1.1	2.2	0.342
Heterocephalus glaber	47	14	60	37.3	1.4	39.4	5.7	1.5	2	0.19
Heterohyrax brucei	16	199.6	45812.8	4338.9	2769.7	2453.7	43.4	0.7	2.1	0.559
Heteromys anomalus	16	22	87.1	49.3	3.7	69.1	40.2	5.3	2.1	0
Heteromys desmarestianus	190	20	83.3	59.6	1	74	24.1	13.8	2	0
Heteromys gaumeri	24	30	104	59.9	2.9	63.6	6.2	1.3	2.1	0.259
Hipposideros armiger	12	52	66	63.3	1.1	50	21.1	12.7	2.2	0
Hipposideros ater	38	4.3	38	12.3	2.1	5.9	52.5	3.1	2	0.007
Hipposideros bicolor	22	5.5	63	9.7	2.5	8.4	13.3	0.5	2.1	0.666
Hipposideros cervinus	38	4.4	10.5	7.5	0.2	8.5	13.1	4.6	2	0
Hipposideros commersoni	26	50	139	91.2	4.6	90	1.4	0.3	2.1	0.832
Hipposideros cyclops	19	25	50	34.4	1.3	32.9	4.3	1.1	2.1	0.339
Hipposideros diadema	152	23	86.5	36.6	0.8	46.9	28	13.6	2	0
Hipposideros galeritus	11	5.5	47	17.7	5.7	10.2	42.7	1.3	2.2	0.261
Hipposideros larvatus	55	10.7	21	15.8	0.3	20	26.2	14.4	2	0
Hipposideros obscurus	13	7	18	9.5	0.9	9.6	1.5	0.2	2.2	0.903
Hipposideros pygmaeus	12	2.7	7	3.4	0.3	3.5	2.9	0.3	2.2	0.811
Hipposideros ruber	57	7.4	9.6	8.5	0.1	10.6	25	33.4	2	0
Histiotus macrotus	30	8	15	11	0.3	11	0.3	0.1	2	0.936
Histriophoca fasciata	242	19050.9	113398	56889.8	1444.9	90000	58.2	22.9	2	0
Holochilus brasiliensis	11	21	200	91.8	20.4	155	68.8	3.1	2.2	0.018
Holochilus chacarius	14	31	235	116.1	14.4	204	75.6	6.1	2.2	0
Holochilus sciureus	60	19	275	136.3	8.4	120.4	11.7	1.9	2	0.088
Hydrochoerus hydrochaeris	44	50	34000000	798610	772134	48144.9	94	1	2	0.388
Hylobates lar	82	2.2	26400	1970.9	415.8	5578.6	183.1	8.7	2	0
Hylonycteris underwoodi	14	5.5	13	8.2	0.5	7.5	8.7	1.4	2.2	0.22
Idionycteris phyllotis	38	8	49	13.9	1.7	12.1	12.5	1	2	0.364
Irenomys tarsalis	27	20	62	39.9	2.3	43.2	8	1.4	2.1	0.214
Jaculus jaculus	77	5	122.5	58.7	2	59.8	2	0.6	2	0.624
Kerivoula hardwickii	11	2.9	5.7	3.7	0.3	4.6	22.7	2.9	2.2	0.024
Kogia breviceps	10	68039	630000	245104	59406.5	431500	76	3.1	2.3	0.019
Lagenorhynchus obliquidens	40	183	130000	84871.4	4915.8	109694	29.2	5	2	0
Lasiurus borealis	181	5.5	16	10.4	0.2	12.3	18.3	9.3	2	0
Lasiurus cinereus	344	8.8	39.7	22.7	0.3	27.1	19.2	14.9	2	0
Lasiurus ega	66	4.8	26	13.4	0.5	12.2	8.9	2.4	2	0.028
Lasiurus intermedius	27	5	37.1	19.8	1.5	23	16.1	2.1	2.1	0.062
Lavia frons	13	17	25	21.2	0.8	23.8	12.5	3.2	2.2	0.011
Lemmiscus curtatus	182	6	36.7	18.9	0.5	28.3	49.4	19.6	2	0
Lemmus sibiricus	343	21.4	102.5	56.8	1	53.8	5.3	3.1	2	0.004
Lemmus trimucronatus	1427	4.2	75100	101.6	52.6	69.8	31.3	0.6	2	0.598
Lemniscomys striatus	128	7	66	37.3	1.2	43.7	17.2	5.3	2	0
Leontopithecus rosalia	10	89	600	400.9	51.5	592.5	47.8	3.7	2.3	0.008
Leptonycteris curasoae	26	6	390	187.2	34.7	25.3	86.5	4.7	2.1	0
Leptonycteris nivalis	73	11.2	30.8	24.1	0.5	24.3	0.6	0.3	2	0.835
Leptonycteris yerbabuenae	140	2.3	33.5	20.6	0.6	22.2	7.8	2.7	2	0.014
Lepus alleni	28	218	7000	3704.4	282.1	3930	6.1	0.8	2.1	0.482
Lepus arcticus	38	4.1	4600	3404.1	129.9	4412.7	29.6	7.8	2	0
Lepus californicus	135	1418.8	3401.9	2309.1	39.8	2422.5	4.9	2.8	2	0.008
Lepus othus	110	3400	6000	4628.5	53.7	4837.4	4.5	3.9	2	0
Lepus townsendii	72	2.4	56400	3277.7	761.1	3371.6	2.9	0.1	2	0.927
Liomys irroratus	202	17.2	86	45.6	1.1	49	7.3	3.2	2	0.003
Liomys pictus	540	12.5	75.1	37.1	0.4	43.3	16.6	14.7	2	0
Liomys salvini	63	17.4	116.6	46.6	2.6	42	9.9	1.8	2	0.11
Lissodelphis borealis	22	2029	90000	59470.2	5066.8	113000	90	10.6	2.1	0
Lissonycteris angolensis	16	18	83	63.3	5.4	68.3	7.9	0.9	2.1	0.415
Lonchorhina aurita	10	11	20	15.3	0.9	15.4	0.6	0.1	2.3	0.944
Lontra canadensis	560	0.7	17000	7082.7	109.9	8087.4	14.2	9.1	2	0
Lophostoma silvicolum	13	20	29	24.6	0.8	32.3	31.3	9.6	2.2	0
Lophuromys flavopunctatus	28	30	88	45.5	2.3	57.1	25.3	5.1	2.1	0
Loxodonta africana	117	297824	4746116	2.3404e+06	87333.3	3.82454e+06	63.4	17	2	0
Loxodontomys micropus	137	18	147	53.8	1.5	70.8	31.4	11	2	0
Lynx rufus	347	2500	10500	6452.2	113.3	6374.5	1.2	0.7	2	0.546
Macaca fascicularis	37	2494.8	5896.7	3873.4	154.8	4569.3	18	4.5	2	0
Macroglossus minimus	110	10	40	15.8	0.3	16.3	3.2	1.7	2	0.135
Macropus robustus	10	218	46820	16526.3	4021.4	25978.9	57.2	2.4	2.3	0.062
Macroscelides proboscideus	11	24	40	30.7	1.6	38.6	25.9	5	2.2	0.001
Macrotus californicus	291	6.9	352	15.7	1.6	11.8	24.5	2.3	2	0.032
Macrotus waterhousii	61	8	26	14.9	0.5	16.3	9.4	3.1	2	0.005
Marmosa mexicana	24	8	122	40.7	5.2	49.1	20.6	1.6	2.1	0.159
Marmosa murina	12	24	56	42.9	3.7	36.3	15.4	1.8	2.2	0.135
Marmosa robinsoni	64	10	126	55	3.3	60.6	10.1	1.7	2	0.134
Marmosops incanus	16	20	115	59.6	6.7	59.9	0.5	0	2.1	0.972
Marmosops noctivagus	126	9.2	99	54.4	2	39.8	26.9	7.2	2	0
Marmota caligata	187	1081	6900	3792.5	99.9	2253.7	40.6	15.4	2	0
Marmota flaviventris	169	19	4762.7	2493	82.7	3709.7	48.8	14.7	2	0
Marmota monax	250	1048.9	5000	2437.2	54.2	3880.9	59.2	26.7	2	0
Martes americana	978	340	1300	802.9	6.3	873.7	8.8	11.3	2	0
Martes pennanti	256	2.2	5814	2663.5	82.3	3750	40.8	13.2	2	0
Mastomys coucha	60	11.5	67	23.8	1.6	53.8	126.4	19.4	2	0
Mastomys erythroleucus	36	40	76	56.9	1.7	64.1	12.6	4.3	2	0
Mastomys natalensis	270	2	90	33.3	1	41.9	25.6	8.6	2	0
Maxomys panglima	24	129	248	184.8	6.5	159	14	4	2.1	0.001
Mazama gouazoubira	34	14	20000	9797.4	1309.9	16633.2	69.8	5.2	2	0
Megaerops wetmorei	15	12	30	16.7	1.1	18.7	11.8	1.8	2.1	0.124
Megaloglossus woermanni	22	10	18	14.3	0.5	16.7	16.5	5	2.1	0
Melanomys caliginosus	36	10.8	69.5	41.9	2.5	41	2.1	0.4	2	0.77
Mephitis mephitis	118	1	6300	1631	113.1	2400	47.1	6.8	2	0
Meriones unguiculatus	145	23	77	52.5	1.2	57.8	10.1	4.5	2	0
Mesophylla macconnelli	24	6	12	7.5	0.4	6.9	8	1.5	2.1	0.186
Metachirus nudicaudatus	40	54	910	355.5	25.7	363.8	2.3	0.3	2	0.792
Micaelamys namaquensis	106	28.5	63	41.5	0.8	57.1	37.5	19.9	2	0
Micoureus demerarae	11	25	125	79.3	9.5	102.3	29	2.4	2.2	0.052
Micoureus regina	29	23	180	79.8	6.4	118.6	48.5	6.1	2	0
Microcavia australis	21	19.3	320	169.1	20.5	261.5	54.7	4.5	2.1	0
Microdipodops megacephalus	335	6.5	20	11.2	0.1	12.3	9.9	11.2	2	0
Microdipodops pallidus	160	8.5	15	11.6	0.1	13.4	14.8	18.7	2	0
Microgale drouhardi	32	8	15	11.4	0.3	10.5	7.5	2.9	2	0.011
Microgale talazaci	10	23	54	38.7	3.3	43.1	11.2	1.3	2.3	0.276
Micronycteris hirsuta	10	8.6	15.5	12.7	0.6	12.9	1.9	0.4	2.3	0.742
Micronycteris megalotis	70	3	60	8.4	1	6.4	23.9	1.9	2	0.081
Micropteropus pusillus	39	20	32	25.2	0.7	25.4	0.5	0.2	2	0.873
Microryzomys minutus	11	8.7	15.3	11.5	0.6	13.5	17.5	3.5	2.2	0.009
Microtus abbreviatus	106	10.9	98.8	45.4	1.9	66.1	45.3	10.6	2	0
Microtus agrestis	41	11	65	32.7	2	35.9	9.8	1.6	2	0.164
Microtus arvalis	22	12.8	20000	3658.3	1681.1	26.9	99.3	2.2	2.1	0.061
Microtus californicus	3004	3	63.7	38	0.2	57.4	51	89.6	2	0
Microtus canicaudus	20	17	37.3	29.3	1.4	29.9	2	0.4	2.1	0.725
Microtus chrotorrhinus	115	10.6	53.5	30.2	0.9	39	29	9.6	2	0
Microtus guatemalensis	23	24	38	31.6	0.9	42	32.9	11.6	2.1	0
Microtus longicaudus	3449	2.5	48.3	32	0.1	44.8	40.1	94	2	0
Microtus mexicanus	226	10	59	30.4	0.6	34.9	14.7	7.7	2	0
Microtus miurus	1424	6.5	58.7	24.9	0.3	41	64.7	50.6	2	0
Microtus montanus	1992	4	68	29.3	0.3	42.9	46	49.8	2	0
Microtus ochrogaster	993	4.7	394	35.8	0.5	42.5	18.8	14.4	2	0
Microtus oeconomus	5485	2	28065	38.5	5.1	33.1	14	1.1	2	0.342
Microtus oregoni	1049	3	40.2	17.6	0.2	20.4	15.7	18.2	2	0
Microtus pennsylvanicus	4845	3.2	355	30.8	0.2	42.5	38.1	64.6	2	0
Microtus pinetorum	623	16.2	38.2	25.6	0.2	26	1.5	1.8	2	0.092
Microtus richardsoni	223	21.8	147.8	69.3	2	85.5	23.3	8.2	2	0
Microtus townsendii	863	7.5	165.1	61.3	0.9	52	15.1	10.6	2	0
Microtus xanthognathus	2512	11.6	5305	57.8	2.1	92.7	60.4	16.4	2	0
Mimon crenulatum	21	9.6	22	13.8	0.6	13.9	0.6	0.2	2.1	0.909
Miniopterus australis	69	2	48	7.2	1.2	7.4	2.9	0.2	2	0.899
Miniopterus inflatus	36	7	353	136.8	27.1	14.9	89.1	4.5	2	0
Miniopterus schreibersii	201	7	330	32.3	5.5	11.5	64.5	3.8	2	0
Molossops temminckii	82	3.5	8	5.5	0.1	5.9	7.1	3.3	2	0.003
Molossus aztecus	13	12	20	14.9	0.7	14.9	0.2	0	2.2	0.977
Molossus currentium	19	13.6	18.4	15.5	0.3	17.8	15	7.4	2.1	0
Molossus sinaloae	23	11.8	36.5	24.2	1.4	21.1	13	2.2	2.1	0.054
Monodelphis adusta	12	12	53	27.4	3.8	36	31.3	2.2	2.2	0.065
Monodelphis brevicaudata	17	40	120	71.1	4.4	78.8	11	1.8	2.1	0.127
Monodelphis domestica	37	8.5	183	76.6	5.9	93.5	21.9	2.9	2	0.011
Monophyllus plethodon	140	11.5	18.1	13.9	0.1	15.3	10.6	12.3	2	0
Monophyllus redmani	31	3	15	13.3	0.4	8.8	33.8	11.3	2	0
Mops condylurus	25	16	32	23.9	0.8	26.6	11.4	3.3	2.1	0.005
Mormoops megalophylla	65	8	17	13.7	0.2	16.1	17.5	11.9	2	0
Murina leucogaster	10	8.4	10.6	9.3	0.2	7.5	18.6	8.5	2.3	0
Mus indutus	14	2.9	6.8	4.6	0.3	6.2	34.1	5.5	2.2	0
Mus minutoides	132	3	14	6.6	0.2	6.4	2.5	1.1	2	0.325
Mus triton	188	4	22	13.6	0.3	12.6	7.1	3.8	2	0
Mustela frenata	417	11	489.9	198	3.9	190	4	2	2	0.061
Mustela nigripes	14	97	1265	650.8	92.6	907.1	39.4	2.8	2.2	0.025
Mustela nivalis	111	12.5	85.6	42.7	1.6	78.5	83.8	22.9	2	0
Mustela putorius	36	9	2500	795.6	94.9	975.6	22.6	1.9	2	0.091
Myocastor coypus	49	6	60733	4028	1236.2	6361.6	57.9	1.9	2	0.09
Myodes californicus	1160	4.2	50	21	0.2	18.3	12.7	16.1	2	0
Myodes gapperi	4289	2	2063	21.9	0.5	19.8	9.6	4.4	2	0
Myodes glareolus	390	10	39	20.4	0.3	20.7	1.6	1.2	2	0.27
Myodes rufocanus	657	12.8	36.5	23.7	0.2	36.4	53.5	55	2	0
Myodes rutilus	15334	2	18079	22.2	1.5	19.9	10.3	1.6	2	0.153
Myopus schisticolor	183	13.8	43	27.5	0.5	30	9	4.7	2	0
Myotis adversus	12	7	40	21.6	4.6	10.4	51.8	2.5	2.2	0.047
Myotis albescens	90	2.8	35	9.4	1	5.7	39.6	3.9	2	0
Myotis auriculus	57	4	38.5	10.1	1.3	38	278.3	21.7	2	0
Myotis austroriparius	27	2	8	6	0.3	7.4	21.9	4.8	2.1	0
Myotis bocagii	30	4	9	6.4	0.3	7.9	23.5	5.5	2	0
Myotis brandtii	12	5.2	8	6.4	0.3	5.3	17.7	4	2.2	0.004
Myotis californicus	466	2.6	8	4.3	0	4.4	1.5	1.4	2	0.208
Myotis ciliolabrum	163	1.6	31	5.3	0.2	4.9	7.2	1.8	2	0.096
Myotis evotis	254	1.2	297	9.9	1.9	6.9	30.4	1.6	2	0.146
Myotis fortidens	58	5	15	8.3	0.2	4.4	47.5	17.9	2	0
Myotis grisescens	189	3.3	42.4	9.6	0.4	10.8	13.5	3.5	2	0.001
Myotis horsfieldii	18	3.1	7.4	5.2	0.3	6.1	16.9	2.5	2.1	0.034
Myotis keaysi	21	2.5	6.7	4.6	0.2	5.5	19.6	3.7	2.1	0.003
Myotis keenii	91	3.9	7.5	5.6	0.1	6.5	15.8	9.6	2	0
Myotis leibii	51	3	32.5	5.4	0.7	5.2	3.1	0.2	2	0.861
Myotis levis	24	4	53	11.5	3.3	5.5	52.5	1.8	2.1	0.105
Myotis lucifugus	961	5.7	73	7.1	0.1	7.8	9.8	9.5	2	0
Myotis macrotarsus	12	5.8	14.8	12.7	0.7	12.6	0.3	0.1	2.2	0.964
Myotis myotis	15	3	69.5	9.1	4.5	25.6	180.8	3.7	2.1	0.004
Myotis occultus	70	3	9.5	6.3	0.2	8.8	39	16.2	2	0
Myotis riparius	18	3.5	37	6.7	1.8	4.6	31.7	1.2	2.1	0.303
Myotis sodalis	45	4	262	12.9	5.7	7.2	44.6	1	2	0.37
Myotis thysanodes	158	4	47.5	7.8	0.5	8.5	9.3	1.6	2	0.159
Myotis velifer	341	5.2	15.1	8.9	0.1	9.8	10.1	7.9	2	0
Myotis volans	341	4	9.5	6.7	0.1	8.7	29.1	26.4	2	0
Myotis yumanensis	476	3	9	5.3	0.1	5.2	3.5	3.7	2	0
Napaeozapus insignis	519	16.5	185	22.1	0.3	22.3	0.9	0.6	2	0.624
Natalus stramineus	132	1.6	43	5.1	0.3	5.7	11.5	1.8	2	0.092
Neacomys tenuipes	62	3	21.5	13.2	0.4	19	43.8	13.7	2	0
Necromys lactens	13	14	59	33.3	3.6	32.9	1.2	0.1	2.2	0.933
Necromys lasiurus	162	6	81.8	38.8	1.1	39.9	2.9	1	2	0.382
Nectomys squamipes	36	35	407	246.7	16.9	185	25	3.7	2	0.002
Neofiber alleni	20	120.5	365	257.4	12.7	265.4	3.1	0.6	2.1	0.592
Neoromicia capensis	74	4	231	8.9	3	6	32.7	1	2	0.394
Neoromicia nanus	56	1	5	3.1	0.1	3.9	23.6	5.9	2	0
Neotoma albigula	2009	13.1	223.4	165.6	0.6	208.2	25.7	67.3	2	0
Neotoma bryanti	98	10	300	139.2	4.4	182	30.7	9.8	2	0
Neotoma cinerea	367	24	415	221.2	4.3	285.9	29.2	15.1	2	0
Neotoma floridana	267	34.3	350	256.1	2.7	249.2	2.7	2.6	2	0.018
Neotoma fuscipes	287	17.5	1040	210	5.5	213.3	1.6	0.6	2	0.603
Neotoma lepida	747	67	212	121.3	1.1	143.9	18.6	20.7	2	0
Neotoma macrotis	155	30	340	168.2	5.2	225.7	34.2	11.1	2	0
Neotoma mexicana	654	30	245.3	133.8	1.6	203	51.7	43.7	2	0
Neotoma micropus	578	15.1	216000	609.6	373.3	255.1	58.1	0.9	2	0.394
Neotoma stephensi	107	90	195	149	2.4	149.2	0.2	0.1	2	0.933
Neotomodon alstoni	21	31.5	56.3	41.2	1.5	44.6	8.3	2.3	2.1	0.045
Neurotrichus gibbsii	1590	5	14	9	0	9.6	6.1	14	2	0
Niviventer niviventer	14	35	77	62.4	3.1	100	60.4	12	2.2	0
Noctilio albiventris	51	19	50	32.3	1	31.5	2.7	0.9	2	0.416
Noctilio leporinus	113	5	69.3	54.8	1.1	29.9	45.4	23.5	2	0
Notiosorex crawfordi	334	1.1	6	3.1	0	4.8	55.3	34.9	2	0
Nycteris macrotis	11	7	16.5	9.5	0.9	14.5	53.3	5.9	2.2	0
Nycteris thebaica	87	3	50	11.1	0.7	9.2	17.4	2.9	2	0.008
Nycticeius humeralis	74	3.5	34	9.9	0.5	9.1	8	1.6	2	0.139
Nyctimene albiventer	12	21	2934	269.7	242.2	30	88.9	1	2.2	0.394
Nyctinomops femorosaccus	52	6	114	15.2	2	15	1.3	0.1	2	0.938
Nyctinomops laticaudatus	10	10	14	11.4	0.4	13.1	14.9	4.5	2.3	0.003
Nyctinomops macrotis	119	5	35.2	22.5	0.6	16.4	27.1	9.6	2	0
Nyctomys sumichrasti	28	17	87	49.4	3.2	60	21.3	3.3	2.1	0.005
Nyctophilus arnhemensis	14	7	39	22.6	4.1	6.8	69.7	3.8	2.2	0.004
Nyctophilus gouldi	11	10	45	17.7	3.9	11.3	36.1	1.7	2.2	0.167
Nyctophilus walkeri	15	5	34	10.8	3	4.4	59	2.1	2.1	0.071
Ochotona alpina	12	53	59000	5018.8	4907.4	150	97	1	2.2	0.394
Ochotona collaris	293	78	188	130.3	1.1	129	1	1.2	2	0.283
Ochotona dauurica	56	81	203	142.5	3.9	131	8	2.9	2	0.008
Ochotona princeps	1926	6.9	245	146.9	0.7	157.6	7.3	14.5	2	0
Ochrotomys nuttalli	148	4.6	28	17	0.4	22.8	34	15.3	2	0
Octodon degus	82	34	305	168	6.8	203.3	21	5.2	2	0
Odobenus rosmarus	1103	4	1760000	751343	8114.4	1.043e+06	38.8	35.9	2	0
Odocoileus hemionus	113	1	99790.3	35813.9	2316.5	84560.6	136.1	21	2	0
Odocoileus virginianus	925	23.1	127913	38611.8	485.2	75901.3	96.6	76.9	2	0
Oecomys bicolor	87	12	66	28.9	1	40.7	41.1	11.8	2	0
Oenomys hypoxanthus	13	66	106	87.9	2.9	89.8	2.2	0.7	2.2	0.571
Oligoryzomys chacoensis	126	12	17000	155.8	134.8	23	85.2	1	2	0.38
Oligoryzomys destructor	249	7.5	45	24.8	0.4	25.2	1.4	0.9	2	0.438
Oligoryzomys flavescens	74	9	30	17.4	0.6	21.3	22.7	6.6	2	0
Oligoryzomys longicaudatus	743	14	36	25	0.2	27.5	10.2	12.4	2	0
Oligoryzomys magellanicus	39	9	73	35.8	2.7	25.2	29.5	4	2	0.001
Oligoryzomys microtis	413	1	185	18.4	0.5	22.5	22.4	8.1	2	0
Oligoryzomys nigripes	17	5.4	34.5	21.4	1.8	20.3	4.9	0.6	2.1	0.624
Ondatra zibethicus	421	380	1672.6	991.9	13.7	991.3	0.1	0	2	0.972
Onychomys arenicola	244	8	39	20.9	0.3	30	43.8	26.9	2	0
Onychomys leucogaster	1050	11.5	53	30.3	0.3	27.9	8	8.8	2	0
Onychomys torridus	667	8	38	21.5	0.2	21.7	0.7	0.8	2	0.499
Oreamnos americanus	15	9988	144118	46903.3	8290.2	72105.4	53.7	3	2.1	0.014
Oryctolagus cuniculus	69	30.6	15050	1883.3	230	1590.6	15.5	1.3	2	0.258
Oryzomys albigularis	44	6	132	84.1	4.2	60.5	28.1	5.6	2	0
Oryzomys alfaroi	35	12	49	26.5	1.3	33.3	25.8	5.4	2	0
Oryzomys bolivaris	14	19	64	45.4	3.4	60.5	33.2	4.4	2.2	0.001
Oryzomys couesi	125	9	99	48.9	1.6	69.3	41.8	12.9	2	0
Oryzomys levipes	29	36	89	63.3	2.3	60.5	4.4	1.2	2	0.294
Oryzomys megacephalus	200	3	105	61.2	1.6	57	6.9	2.7	2	0.014
Oryzomys melanotis	15	14.6	64	33	3.1	50	51.6	5.5	2.1	0
Oryzomys nitidus	93	5	103	59	2.5	55.2	6.4	1.5	2	0.175
Oryzomys palustris	313	21.9	62.4	42.1	0.6	53.3	26.4	18.4	2	0
Oryzomys yunganus	63	10	100	54.5	2.8	60.5	11.1	2.2	2	0.05
Osgoodomys banderanus	334	9.5	72	35	0.4	50	42.7	34.4	2	0
Otomops martiensseni	19	34	500	138.7	43.1	34.9	74.8	2.4	2.1	0.04
Ototylomys phyllotis	53	22	165	86	5.1	86.9	1.1	0.2	2	0.892
Ovis canadensis	26	175	131544	48117.1	6045.6	74644.9	55.1	4.4	2.1	0
Ovis dalli	16	27669.1	63049.3	44879.6	3041.8	70194.1	56.4	8.3	2.1	0
Oxymycterus paramensis	12	23	120	68.2	7	42	38.4	3.7	2.2	0.006
Oxymycterus roberti	24	21.3	100	66.1	4.1	83.7	26.7	4.3	2.1	0.001
Panthera tigris	10	3.6	226796	65390	25027.9	161915	147.6	3.9	2.3	0.006
Papio hamadryas	15	1400	28700	14963.3	1928.6	14007.1	6.4	0.5	2.1	0.675
Paramelomys mollis	11	55.5	102	80.4	4	90.1	12	2.4	2.2	0.055
Paramelomys rubex	53	4.5	61	44	1.6	47.2	7.3	2	2	0.069
Parascalops breweri	65	35.1	65.1	47.8	0.8	51.1	6.8	4	2	0
Paraxerus alexandri	16	37	60	44.6	1.4	50.7	13.7	4.3	2.1	0.001
Paraxerus boehmi	20	49	97	71.5	2.7	70.2	1.8	0.5	2.1	0.692
Paruromys dominator	42	164	400	301.3	9.7	325.3	8	2.5	2	0.027
Pecari tajacu	22	11	29029.9	9880.7	2118.1	21133.7	113.9	5.3	2.1	0
Pedetes capensis	18	431	5000	2356.7	234.5	2549.3	8.2	0.8	2.1	0.474
Penthetor lucasi	10	16.1	44.5	31.5	2.7	35.4	12.2	1.4	2.3	0.23
Perognathus amplus	336	6	19.5	12.3	0.2	12	2.3	1.9	2	0.083
Perognathus fasciatus	39	3.5	15	9.3	0.4	11.3	22	5	2	0
Perognathus flavescens	198	5	13	9.8	0.1	9.2	5.6	3.7	2	0.001
Perognathus flavus	1024	5	83	7.1	0.1	8	12.3	7.6	2	0
Perognathus inornatus	49	8	20.2	11.7	0.3	10.2	13.5	5	2	0
Perognathus longimembris	587	3	11.9	7.6	0.1	8.1	6.1	8.4	2	0
Perognathus merriami	188	3.9	8.7	6.7	0.1	6.9	4	3.5	2	0.001
Perognathus parvus	850	7.9	26	16.7	0.1	21.6	29	42.2	2	0
Peromyscus attwateri	450	0	245	25.3	0.7	27.9	10.2	3.6	2	0.001
Peromyscus aztecus	134	5	57	37.5	0.7	34	9.3	4.7	2	0
Peromyscus boylii	2588	15.2	205	22.1	0.1	23.9	8.3	19.5	2	0
Peromyscus californicus	177	14.6	41	31.3	0.5	42.7	36.2	24.5	2	0
Peromyscus crinitus	783	5	149	15.2	0.3	16.3	7.2	3.3	2	0.002
Peromyscus difficilis	151	17.4	207.6	30.2	1.3	28	7.6	1.8	2	0.111
Peromyscus eremicus	1897	11.5	31.7	19.9	0.1	22.7	14.5	31.1	2	0
Peromyscus eva	174	6	29	16.9	0.3	22	30.1	18.8	2	0
Peromyscus gossypinus	306	13.5	40	26.4	0.3	27.7	4.7	3.7	2	0
Peromyscus grandis	310	4	95	65.9	0.8	71	7.8	6.7	2	0
Peromyscus gratus	49	12	35	23.1	0.6	27.4	18.2	6.6	2	0
Peromyscus guatemalensis	156	14	580	52.4	3.6	40	23.7	3.5	2	0.001
Peromyscus gymnotis	20	36	51	41.3	0.9	40	3	1.4	2.1	0.22
Peromyscus keeni	10569	3.6	22440	24.8	2.5	28.3	13.9	1.4	2	0.207
Peromyscus leucopus	7073	2.6	215	20.9	0.1	18.1	13.6	52.7	2	0
Peromyscus maniculatus	27116	2	2356119	111.7	87.1	20	82.1	1.1	2	0.343
Peromyscus melanocarpus	36	36.4	68	50.1	1.2	58.9	17.6	7.5	2	0
Peromyscus melanophrys	81	14.7	76.2	44.2	1.3	40	9.4	3.3	2	0.003
Peromyscus melanotis	104	9	35.4	18.3	0.4	39.6	116.2	51.5	2	0
Peromyscus merriami	85	9.5	41.7	24.2	0.6	40	65.5	26.2	2	0
Peromyscus mexicanus	184	28	330	41.8	1.6	42.6	1.9	0.5	2	0.672
Peromyscus ochraventer	10	24.5	38.6	32.3	1.4	40	23.9	5.7	2.3	0.001
Peromyscus pectoralis	130	21	25	22.8	0.1	39	71.3	147.2	2	0
Peromyscus polionotus	1291	11.5	20.5	15.6	0.1	14.3	8.4	21.2	2	0
Peromyscus truei	3234	15	176.9	22.7	0.1	27	19.1	53.1	2	0
Peromyscus zarhynchus	17	48	88	65.8	3	40	39.2	8.7	2.1	0
Peropteryx kappleri	10	4.5	9	6.2	0.5	9.9	59.6	8.1	2.3	0
Petaurus breviceps	19	9.4	122	72.5	7.2	120.8	66.6	6.7	2.1	0
Petrodromus tetradactylus	16	60	190	131.4	8.4	201	53	8.2	2.1	0
Petromyscus collinus	46	10.2	21.4	14.8	0.4	20	35	14.3	2	0
Phenacomys intermedius	785	2.9	52	21.4	0.3	25.2	18	12.8	2	0
Phenacomys ungava	16	9.4	33.4	18	1.6	27	50.2	5.5	2.1	0
Philander andersoni	11	22	530	270.3	65	325	20.2	0.8	2.2	0.471
Philander opossum	53	2	840	236.6	25.9	425.8	80	7.3	2	0
Phoca largha	433	69	145150	45990.5	1442.7	98879.2	115	36.7	2	0
Phoca vitulina	924	14000	136078	56190.5	792.4	87316.7	55.4	39.3	2	0
Phocoena phocoena	63	22000	70306.8	43318.2	1501.6	52730.9	21.7	6.3	2	0
Phocoenoides dalli	22	10.5	188000	92147.6	12312.8	106042	15.1	1.1	2.1	0.325
Phodopus campbelli	46	12	26	18	0.7	27.1	50.1	13.3	2	0
Phyllostomus discolor	102	32.8	47.5	39.6	0.3	36.7	7.2	8.3	2	0
Phyllostomus elongatus	42	29	46	36.4	0.7	41.8	14.6	8	2	0
Phyllostomus hastatus	88	56	130	94	1.8	91.4	2.7	1.4	2	0.21
Phyllotis caprinus	10	4	57	39.9	4.6	50.8	27.5	2.4	2.3	0.058
Phyllotis darwini	121	20	120	62.1	2	50.8	18.2	5.6	2	0
Phyllotis osilae	113	11	110	46.9	1.5	43.6	7	2.1	2	0.05
Phyllotis xanthopygus	427	1	115	42.2	0.9	52.4	24.1	11.9	2	0
Pipistrellus javanicus	37	2.8	25	4.9	0.6	4.9	0.9	0.1	2	0.956
Pipistrellus subflavus	79	3.3	9.5	5.7	0.1	5.7	0.4	0.2	2	0.905
Platyrrhinus brachycephalus	14	11	19	13.9	0.8	14.3	2.5	0.4	2.2	0.73
Platyrrhinus dorsalis	29	19.8	35	26.9	0.8	26	3.3	1.1	2	0.334
Platyrrhinus helleri	100	5	39	14.1	0.4	13.4	4.8	1.7	2	0.127
Platyrrhinus infuscus	10	35	59.1	45.1	2.4	50.8	12.5	2.4	2.3	0.06
Platyrrhinus lineatus	96	22	31	25.2	0.2	24.3	3.4	3.8	2	0.001
Podomys floridanus	68	18.8	41.1	29.3	0.7	30.7	5	2.2	2	0.044
Pogonomys sylvestris	10	24.5	50	35.7	2.4	41.7	16.9	2.5	2.3	0.049
Praomys jacksoni	16	28.5	52	41.3	1.8	39	5.6	1.3	2.1	0.267
Presbytis rubicunda	32	4535.9	7030.7	5939.2	108.9	6348.5	6.9	3.8	2	0.001
Procavia capensis	10	330	3175.2	1620.7	343.9	2952.5	82.2	3.9	2.3	0.006
Procyon lotor	764	0.5	11566.6	3859.1	82.9	6373.7	65.2	30.3	2	0
Proechimys brevicauda	96	2	480	234.3	11.9	285	21.6	4.3	2	0
Proechimys cuvieri	168	53	440	217.1	6.8	339.9	56.5	17.9	2	0
Proechimys quadruplicatus	63	58	550	284.3	16.4	285	0.2	0	2	0.974
Proechimys simonsi	25	1	320	158.1	19.7	285	80.3	6.5	2.1	0
Proechimys steerei	44	1	360	165.6	14.4	285	72.1	8.3	2	0
Promops nasutus	13	9	19	14.2	0.9	15.5	9.1	1.5	2.2	0.215
Pseudocheirus peregrinus	14	210	1283.2	747.6	101	895.2	19.7	1.5	2.2	0.213
Ptenochirus jagori	146	45	108	72.2	0.9	79.2	9.7	8	2	0
Ptenochirus minor	26	16	65	44.8	1.8	47	5	1.3	2.1	0.273
Pteronotus davyi	80	6.3	9.3	7.5	0.1	9.5	26.7	24.9	2	0
Pteronotus parnellii	193	13.4	23	17.8	0.2	19.6	9.8	10	2	0
Pteronotus personatus	54	4	10.9	6.9	0.2	8	15.8	5	2	0
Pteropus alecto	13	140	945	572.1	69.6	610.1	6.7	0.5	2.2	0.645
Pteropus mariannus	72	100	427	298.5	8.3	458.6	53.6	19.2	2	0
Pteropus pumilus	11	31	268	166.6	17.5	184.1	10.5	1	2.2	0.392
Pteropus scapulatus	12	122	375	215.8	26.6	380.4	76.2	6.2	2.2	0
Puma concolor	5968	25	136078	42902.7	202.3	53954.1	25.8	54.6	2	0
Pygeretmus pumilio	26	34	69	56.2	1.9	52.2	7	2.1	2.1	0.064
Pygoderma bilabiatum	225	18	26.3	21.1	0.1	18.5	12.2	19.8	2	0
Rangifer tarandus	10	56.7	240000	66721.2	22961.4	109088	63.5	1.8	2.3	0.131
Rattus everetti	36	62	570	296	16.5	253.5	14.3	2.6	2	0.022
Rattus exulans	249	5	87	42.4	0.8	50.6	19.5	10.1	2	0
Rattus fuscipes	16	40	153	92.5	8	124.6	34.7	4	2.1	0.002
Rattus leucopus	25	18	307	157	17	200.9	28	2.6	2.1	0.025
Rattus lutreolus	12	37	130	94.3	7.8	106	12.5	1.5	2.2	0.204
Rattus niobe	35	26.5	49.5	40.5	1	45.1	11.2	4.5	2	0
Rattus tanezumi	173	23	325	136.7	4	140.8	3	1	2	0.353
Rattus tiomanicus	29	25	191	91	7.6	119.3	31	3.7	2	0.002
Reithrodon auritus	10	25.5	105	55.2	7.2	79.7	44.6	3.4	2.3	0.012
Reithrodontomys creper	84	14.5	27	21.4	0.3	22.8	6.4	4.6	2	0
Reithrodontomys fulvescens	980	7.3	17.5	11.4	0.1	11.6	1	1.6	2	0.134
Reithrodontomys gracilis	28	6	15	11.8	0.5	12.5	5.5	1.4	2.1	0.217
Reithrodontomys humulis	62	3.5	17	8.1	0.4	8.3	1.7	0.4	2	0.746
Reithrodontomys mexicanus	84	10.5	17.5	13.7	0.2	15.7	14.6	11.3	2	0
Reithrodontomys microdon	23	8	29	12	0.9	20	67.3	8.8	2.1	0
Reithrodontomys montanus	188	3.7	79	9.2	0.4	10.9	18.1	4.1	2	0
Reithrodontomys raviventris	10	8	13.2	10.7	0.6	11	2.5	0.4	2.3	0.731
Reithrodontomys sumichrasti	90	5	86	12.8	0.9	19	48.7	7.2	2	0
Rhabdomys pumilio	43	5	70.3	36	2.6	40.7	13.2	1.8	2	0.101
Rhinolophus arcuatus	152	5.9	17.3	8.6	0.1	9	5	3.7	2	0.001
Rhinolophus denti	37	5	61	8.8	2	6.3	28	1.2	2	0.279
Rhinolophus ferrumequinum	11	4.5	23	13.6	2.4	22.6	66.2	3.7	2.2	0.006
Rhinolophus fumigatus	25	10	29	22.8	1.1	13.1	42.5	8.5	2.1	0
Rhinolophus inops	30	8	19	16.4	0.4	13.7	16.9	7.5	2	0
Rhinolophus philippinensis	17	7.2	53	23.8	3.8	10.9	54.1	3.4	2.1	0.006
Rhinolophus virgo	78	4.5	11	6.3	0.2	6.1	4	1.7	2	0.133
Rhinonicteris aurantia	14	8	49	33.6	5.1	9	73.2	4.8	2.2	0.001
Rhinophylla fischerae	13	6.2	8	7.4	0.2	9.6	28.9	14.3	2.2	0
Rhinophylla pumilio	59	6	13	9.1	0.2	9.6	4.7	2.1	2	0.056
Rhipidomys mastacalis	13	21	96	62.6	6.5	100	59.8	5.8	2.2	0
Rhipidomys venezuelae	12	27	86	53.5	5.6	90	68.2	6.6	2.2	0
Rhogeessa parvula	32	1.9	7	4.1	0.2	4.4	7.2	1.2	2	0.28
Rhogeessa tumida	33	3	6	4.6	0.1	4.6	0.3	0.1	2	0.946
Rhynchonycteris naso	18	2	6	4.2	0.3	4.1	1.6	0.2	2.1	0.858
Rousettus aegyptiacus	22	80	152	109.4	4.1	134	22.4	6	2.1	0
Rousettus amplexicaudatus	173	6.5	120	65.9	1.8	74.4	12.9	4.8	2	0
Saccopteryx bilineata	99	3	120	9.8	1.2	8.1	17.2	1.4	2	0.194
Saccostomus campestris	14	29	52	42.7	2.1	50.3	18	3.7	2.2	0.004
Saimiri sciureus	10	80	647.4	336.3	64	749.5	122.8	6.5	2.3	0
Scalopus aquaticus	208	29.2	115.4	75.8	1.5	87.2	14.9	7.7	2	0
Scapanus latimanus	93	35	140	64.6	2	62.5	3.3	1.1	2	0.333
Scapanus orarius	396	8	730	54.7	1.8	62.1	13.5	4.1	2	0
Sciurus aberti	125	134	899	613.1	11.9	623	1.6	0.8	2	0.459
Sciurus arizonensis	198	185	854	594	6.7	647	8.9	8	2	0
Sciurus aureogaster	16	116	609.6	505.9	29.9	455.6	9.9	1.7	2.1	0.149
Sciurus carolinensis	460	270	852.9	540	5	545.4	1	1.1	2	0.333
Sciurus griseus	299	315	990.4	735.9	7.8	703.9	4.4	4.1	2	0
Sciurus nayaritensis	17	416.8	841	680.2	21.1	697	2.5	0.8	2.1	0.489
Sciurus variegatoides	55	54	620	517.4	14.1	485	6.3	2.3	2	0.038
Sciurus vulgaris	15	156.3	325	229.8	12.2	333	44.9	8.5	2.1	0
Scotinomys teguina	184	8	19	12.6	0.2	11.6	7.8	5.4	2	0
Scotinomys xerampelinus	11	10	15	12.9	0.5	15.1	16.7	4.5	2.2	0.002
Scotoecus hirundo	11	12	275	150	39	8.5	94.4	3.6	2.2	0.008
Scotophilus dinganii	28	17	29	21.8	0.7	25.1	15.2	4.9	2.1	0
Scotophilus kuhlii	126	17	22.1	19.5	0.1	20.3	3.9	5.6	2	0
Scotophilus leucogaster	21	15	26	16.2	0.6	20.2	24.6	6.6	2.1	0
Scotophilus nigrita	21	18	80	49.6	3	27.3	44.9	7.5	2.1	0
Scotorepens greyii	30	5	35	18.5	2.4	10	45.9	3.6	2	0.002
Sigmodon arizonae	259	17.4	280	106	3.3	198	86.9	28.2	2	0
Sigmodon fulviventer	117	14	130000	2044.4	1398.2	195.9	90.4	1.3	2	0.236
Sigmodon mascotensis	278	10.2	310	82.1	3.1	120	46.2	12.1	2	0
Sigmodon ochrognathus	64	15	125	58.3	3.2	122	109.2	20.2	2	0
Sorex araneus	52	4	9	6.8	0.2	9.2	35.4	13	2	0
Sorex arcticus	56	5.4	10.5	7.7	0.2	8.2	7	3	2	0.006
Sorex bairdi	155	3.6	12.3	6.8	0.1	8.3	22.1	11.1	2	0
Sorex bendirii	360	5.7	29.6	15.5	0.2	15.8	1.8	1.3	2	0.247
Sorex caecutiens	311	4.1	8.2	5.4	0.1	6.3	16.8	14.3	2	0
Sorex cinereus	13274	3	305	3.9	0	4.2	7.5	11.4	2	0
Sorex daphaenodon	15	7.5	8.3	8	0.1	8.1	1.3	1.3	2.1	0.278
Sorex fumeus	582	4.7	70	6.7	0.1	7.8	17.4	9.5	2	0
Sorex gracillimus	11	2.6	4	3.1	0.1	4.4	43.2	11.5	2.2	0
Sorex hoyi	676	1.2	5.5	3.5	0	3.4	3	3.5	2	0.001
Sorex jacksoni	33	3.2	8.8	5.1	0.2	6	17.8	3.9	2	0.001
Sorex longirostris	137	0.2	13.7	3	0.1	3.3	9.6	2.8	2	0.01
Sorex lyelli	23	1.8	4	2.9	0.1	5	69.8	18.8	2.1	0
Sorex merriami	73	2.5	41	4.9	0.5	6	23.5	2.2	2	0.046
Sorex minutissimus	20	1.3	2.8	1.8	0.1	2.5	34.1	6.5	2.1	0
Sorex monticolus	8716	4	73.1	6	0	6.9	16.1	40.6	2	0
Sorex nanus	87	1	6	2.4	0.1	2.6	9.3	2.4	2	0.031
Sorex ornatus	123	1.8	6.8	4.2	0.1	5.3	25.6	9.4	2	0
Sorex pacificus	1335	4.6	14.3	8.1	0.1	10.6	30.4	38.7	2	0
Sorex palustris	398	7.4	14.1	10.1	0.1	13.1	29.1	39.1	2	0
Sorex preblei	67	1.2	5.5	3.1	0.1	3.1	2.2	0.6	2	0.634
Sorex roboratus	29	5.7	13.4	8.8	0.3	13	47.8	12.8	2	0
Sorex sonomae	775	4	31	9.5	0.1	8.3	12.4	11.6	2	0
Sorex tenellus	12	1.8	3	2.2	0.1	3.8	70.1	13.9	2.2	0
Sorex trowbridgii	3370	4.6	50	5.1	0	5	2.5	8.5	2	0
Sorex tundrensis	815	3.6	11.8	6.6	0	7.7	15.4	21.6	2	0
Sorex unguiculatus	85	7.2	17	9.6	0.2	14.1	47.4	21.1	2	0
Sorex vagrans	6028	2.7	11.1	5.3	0	6	13.8	38.9	2	0
Sorex veraepacis	37	5.3	15	9.6	0.4	7.5	22.1	5.3	2	0
Spermophilus armatus	16	106	482	353.9	24.3	306.5	13.4	2	2.1	0.095
Spermophilus beldingi	229	8	500	249.2	5.3	272.5	9.3	4.4	2	0
Spermophilus columbianus	536	13	1009.5	460.7	6.8	470.9	2.2	1.5	2	0.172
Spermophilus elegans	17	23	246000	14714.1	14455.4	324.5	97.8	1	2.1	0.386
Spermophilus lateralis	561	11	350	159.6	2.2	175.1	9.7	7.1	2	0
Spermophilus mexicanus	30	100	298	192.4	6.2	177.5	7.8	2.4	2	0.034
Spermophilus mollis	10	49	270	151.9	17.3	165.4	8.9	0.8	2.3	0.507
Spermophilus parryii	103	170	1138.3	558.3	21.6	747.1	33.8	8.7	2	0
Spermophilus richardsonii	19	50	600	324.9	30.9	325.1	0.1	0	2.1	0.996
Spermophilus tereticaudus	146	26.5	181.4	99.5	3.1	147.6	48.3	15.5	2	0
Spermophilus townsendii	28	37.3	313	139.6	10.4	207.3	48.5	6.5	2.1	0
Spermophilus tridecemlineatus	166	12.1	235.6	120.4	3.4	174.9	45.3	16.3	2	0
Spermophilus variegatus	160	15	926	518.4	14.8	714.6	37.8	13.2	2	0
Spermophilus washingtoni	68	29.2	233	135.6	5.2	215.1	58.6	15.4	2	0
Spilogale putorius	31	1	926	461.3	37.4	566.5	22.8	2.8	2	0.014
Stenella attenuata	214	1	550000	22923.8	3119.9	65733.6	186.7	13.7	2	0
Stenella coeruleoalba	13	20	115666	45391.4	14068.6	142103	213.1	6.9	2.2	0
Stenella longirostris	61	4	63502.9	1937.5	1182.9	50500	2506.4	41.1	2	0
Stenoderma rufum	10	4	32.3	21	2.5	21.1	0.7	0.1	2.3	0.965
Sturnira erythromos	78	12	23.5	15.9	0.3	15.5	2.5	1.6	2	0.153
Sturnira lilium	1110	18	25	21	0.1	20.2	3.8	15	2	0
Sturnira ludovici	127	7	35.8	21.1	0.4	21	0.7	0.3	2	0.781
Sturnira oporaphilum	25	16.5	46	22.1	1.1	22	0.3	0.1	2.1	0.964
Sturnira tildae	21	20	48	26.3	1.3	24.4	7.4	1.4	2.1	0.209
Suncus murinus	45	3.6	73	43.7	2.5	43.8	0	0	2	0.996
Sus scrofa	100	130.5	272400	45027	4654.1	84471.5	87.6	8.5	2	0
Syconycteris australis	63	9.6	44	16.9	0.7	17.6	3.9	1	2	0.382
Sylvilagus audubonii	325	390	1301.5	836.1	10.8	880.9	5.4	4.1	2	0
Sylvilagus bachmani	76	16	822.6	324.4	26.7	714.5	120.2	14.6	2	0
Sylvilagus brasiliensis	13	593	1250	908.7	61.2	986.7	8.6	1.3	2.2	0.276
Sylvilagus nuttallii	98	62.8	1231	633.8	31.1	801.5	26.5	5.4	2	0
Sylvilagus transitionalis	32	100	1230	742.4	60.5	813.5	9.6	1.2	2	0.3
Synaptomys borealis	662	8.1	42	22.3	0.3	21.3	4.3	3.8	2	0
Synaptomys cooperi	77	16	32.5	24	0.5	28	16.6	8.8	2	0
Tadarida aegyptiaca	68	10	40	18.1	0.4	17.6	2.3	0.9	2	0.397
Talpa europaea	10	56	127	85.2	6	87.5	2.7	0.4	2.3	0.756
Tamandua tetradactyla	13	455	9000	4106.4	727.5	4800	16.9	1	2.2	0.409
Tamias alpinus	128	21	47	33.2	0.4	36.5	10	7.7	2	0
Tamias amoenus	2116	26.4	71.2	46.9	0.2	50.6	7.9	20.7	2	0
Tamias canipes	45	25.5	84.3	59	1.7	70.2	18.9	6.5	2	0
Tamias cinereicollis	103	47.5	83.6	63.8	0.8	61.6	3.5	2.8	2	0.01
Tamias dorsalis	403	30.5	77.3	56.2	0.4	63.7	13.3	17	2	0
Tamias merriami	26	16	82.8	62.9	3.1	74.8	18.8	3.8	2.1	0.002
Tamias minimus	2447	24.3	63.3	38.1	0.2	42.9	12.5	30.2	2	0
Tamias obscurus	23	35.9	78	62.6	2.1	73	16.6	5	2.1	0
Tamias ochrogenys	43	78.5	120	99.8	1.6	91.7	8.1	5.1	2	0
Tamias palmeri	71	45	70	57.1	0.7	60.7	6.4	5.1	2	0
Tamias panamintinus	88	31	62	46.5	0.6	51.7	11.3	9	2	0
Tamias quadrimaculatus	65	46	102	72.7	1.3	83.6	15	8.3	2	0
Tamias quadrivittatus	314	42	74.1	57.3	0.4	57.5	0.3	0.5	2	0.666
Tamias ruficaudus	415	13	75.2	54.5	0.5	60.1	10.3	11.6	2	0
Tamias rufus	148	27.5	76	50.1	0.7	53.6	7.1	5.3	2	0
Tamias senex	432	65.4	115	83.2	0.5	89.4	7.4	12.8	2	0
Tamias sibiricus	165	53.7	109.7	82.2	0.7	94.2	14.6	16.3	2	0
Tamias siskiyou	221	52	120	84.6	1	75	11.4	9.8	2	0
Tamias sonomae	28	34	96.7	74.9	2.7	75	0.1	0	2.1	0.986
Tamias townsendii	1067	8.3	122.2	71	0.5	79.1	11.5	17.3	2	0
Tamias umbrinus	614	23	88.7	55.2	0.4	51.8	6.3	9.6	2	0
Tamiasciurus douglasii	979	11	1777	188.9	2.3	225	19.1	15.6	2	0
Tamiasciurus hudsonicus	2149	15.7	236000	320.4	109.7	200.2	37.5	1.1	2	0.327
Taphozous melanopogon	54	20	27	23.1	0.3	26	12.5	10.9	2	0
Taphozous perforatus	20	18	27	21.5	0.4	24.4	13.9	7	2.1	0
Taphozous theobaldi	74	29	40	34.2	0.3	36.8	7.6	8.3	2	0
Taxidea taxus	104	3350	11500	6717.3	178.9	7842.2	16.7	6.3	2	0
Tenrec ecaudatus	11	30	600	194.9	44.2	887.6	355.5	15.7	2.2	0
Thomomys bottae	1802	2	238	111	0.9	122.7	10.5	13.7	2	0
Thomomys bulbivorus	243	64.8	642.5	341.7	6.3	359.9	5.3	2.9	2	0.007
Thomomys mazama	354	29.5	136	87.3	1.1	93.1	6.6	5.3	2	0
Thomomys monticola	197	14	140	84.7	1.3	81	4.3	2.7	2	0.011
Thomomys talpoides	907	48.4	127	82	0.7	104.6	27.6	34	2	0
Thomomys townsendii	39	58	441.6	230.7	13.7	263.4	14.2	2.4	2	0.033
Thomomys umbrinus	88	35	240.2	105.5	3.9	125.6	19	5.2	2	0
Thoopterus nigrescens	28	46	112	66.2	3.1	66.1	0.1	0	2.1	0.981
Thylamys elegans	112	10	52	24.3	0.8	28.9	19.1	5.5	2	0
Thylamys pallidior	75	10	38.5	19.1	0.7	15.3	19.6	5.3	2	0
Thyroptera tricolor	11	3	20	5.3	1.5	4.5	14.7	0.5	2.2	0.66
Tolypeutes matacus	10	1.2	1220	697.1	105.5	1303.5	87	5.7	2.3	0.001
Trachops cirrhosus	34	12	60	31.7	1.3	36.9	16.4	4	2	0.001
Triaenops persicus	20	5	21	14.6	1.3	13.2	9.6	1.1	2.1	0.333
Trichechus manatus	28	17	569000	170514	32329.3	467325	174.1	9.2	2.1	0
Trichosurus vulpecula	118	77	4250	2698.8	55.5	2685.4	0.5	0.2	2	0.85
Tscherskia triton	16	44.5	212	108.1	16.3	25	76.9	5.1	2.1	0
Tursiops truncatus	58	7900	413000	145744	13774.3	281041	92.8	9.8	2	0
Tylonycteris robustula	13	3	7	4.6	0.3	8	73.5	11.3	2.2	0
Urocyon cinereoargenteus	170	1360.8	5443.1	3435.3	65.1	3833.7	11.6	6.1	2	0
Urocyon littoralis	22	1360.8	2268	1800.7	49	1923	6.8	2.5	2.1	0.032
Uroderma bilobatum	174	3	40	16.2	0.3	16.3	0.7	0.4	2	0.767
Uroderma magnirostrum	16	14	20	16	0.5	17.3	7.9	2.5	2.1	0.036
Ursus americanus	83	6.7	235868	72074.8	6451.2	110500	53.3	6	2	0
Ursus arctos	18	49895.2	816466	294446	51689.2	196288	33.3	1.9	2.1	0.102
Vampyressa bidens	14	11	44	16.4	3.1	11.9	27.2	1.4	2.2	0.226
Vampyressa pusilla	24	4.8	12.5	7.7	0.3	8.8	14.6	3.9	2.1	0.001
Vulpes lagopus	202	2800	4500	3617.4	31	3584.4	0.9	1.1	2	0.339
Vulpes macrotis	112	147.1	7271	2085.8	75.8	4500	115.7	31.9	2	0
Vulpes velox	53	2.3	2841	2097.2	61.8	2088	0.4	0.1	2	0.909
Vulpes vulpes	381	1800	7416	4045.1	47.2	4820.4	19.2	16.4	2	0
Xerus erythropus	37	150	1200	622.1	30.5	602.2	3.2	0.7	2	0.571
Xerus rutilus	12	262	520	411	22.8	317	22.9	4.1	2.2	0.003
Zapus hudsonius	947	8.6	27	17.1	0.1	18.4	7.5	10.7	2	0
Zapus princeps	1609	9	39.5	23.7	0.1	27.2	15	26.5	2	0
Zapus trinotatus	981	3.8	180	23.8	0.2	27.5	15.3	15.4	2	0
Zygodontomys brevicauda	1766	21	68	42.7	0.3	52.2	22.3	33	2	0
