# Supplementary material for: A solution to the challenges of interdisciplinary aggregation and use of specimen-level trait data
Source: iScience. 2022 Sep 13;25(10):105101. doi: 10.1016/j.isci.2022.105101 (PMC9535407; doi:10.1016/j.isci.2022.105101)
Supplement: Table S3. Predicted body mass values (g) from zooarchaeological astragalus lateral lengths (mm), related to Figure 4, Results, Case studies, and STAR Methods — We compare our allometric equation with standard errors for mass estimates to estimated mass derived by the FM-EAP lab in the early 1990s based on 10 FM-EAP modern deer and used in Reitz (2008). Those calculations included constants of intercept (-6.71) and slope (5.29) for body mass, with an R-squared value of 0.87 (FM-EAP unpublished lab records). Those mass estimates which lie within ±2 standard errors [se; upper (+2se) and lower bound (-2se)] of predicted body mass from our equation are denoted by TRUE. The mass regression was calculated in log-log space, so the SE is in log10(g). See Figure 4, Results, Case studies, and STAR Methods. [file mmc3.xlsx]

## Sheet: Sheet1
Table S3. Predicted body mass values (g) from zooarchaeological astragalus lateral lengths (mm), related to Figure 4. We compare our allometric equation with standard errors for mass estimates to estimated mass using the equation from Reitz and Wing (2008). Those mass estimates which lie within ±2 standard errors [se; upper (+2se) and lower bound (-2se)] of predicted body mass from our equation a…
Site	Specimen ID	Astragalus lateral length (mm)	Predicted body mass (g)	se	Lower limit (-2se)	Upper limit (+2se)	Reitz & Wing (2008) predicted body mass (g)	Comparison of Reitz & Wing (2008) to this study
Fort Center (200-800 ACE)	FLMNH-EA 0160913x	37	39299.6	1.04	39774.1	39778.3	38528.9	FALSE
Fort Center (200-800 ACE)	FLMNH-EA 0160923w	37	39299.6	1.04	39774.1	39778.3	38528.9	FALSE
Fort Center (200-800 ACE)	FLMNH-EA 0160924b	34	33839.8	1.04	33847.1	33851.3	24633.3	FALSE
Fort Center (200-800 ACE)	FLMNH-EA 0160924h	37.4	40054.3	1.05	40598.7	40602.9	40784.1	FALSE
Fort Center (200-800 ACE)	FLMNH-EA 0160924o	37.2	39676.1	1.04	40185.4	40189.6	39643.5	FALSE
Fort Center (200-800 ACE)	FLMNH-EA 0160925l	34.7	35082	1.03	35189.4	35193.5	27437.4	FALSE
Fort Center (200-800 ACE)	FLMNH-EA 0160632b	32.5	31243.9	1.05	31054.6	31058.8	19402.7	FALSE
Fort Center (200-800 ACE)	FLMNH-EA 0160917e	38.2	41582.3	1.06	42272	42276.2	45615.8	FALSE
Fort Center (200-800 ACE)	FLMNH-EA 0160922b	36.9	39111.9	1.04	39569.2	39573.4	37981.3	FALSE
Fort Center (200-800 ACE)	FLMNH-EA 0160922s	37	39299.6	1.04	39774.1	39778.3	38528.9	FALSE
Fort Center (200-800 ACE)	FLMNH-EA 0160432g	38	41197.9	1.05	41850.6	41854.9	44366.5	FALSE
Fort Center (200-800 ACE)	FLMNH-EA 0160926e	38.5	42161.7	1.06	42907.7	42912	47543.1	FALSE
Fort Center (200-800 ACE)	FLMNH-EA 0160632b	39.8	44712.6	1.08	45714.9	45719.2	56673.7	FALSE
Fort Center (200-800 ACE)	FLMNH-EA 0160632b	36.5	38365	1.04	38754.7	38758.9	35853.3	FALSE
Fort Center (200-800 ACE)	FLMNH-EA 0160932p	34.4	34547.3	1.03	34611.1	34615.2	26205.6	FALSE
Saint Catherines Islands (1565-1763 ACE)	Reitz et al (2010); Table F2	31.7	29896.4	1.07	29612.1	29616.4	17006.1	FALSE
Saint Catherines Islands (1565-1763 ACE)	Reitz et al (2010); Table F2	32.7	31584.8	1.05	31420.4	31424.6	20042.8	FALSE
Saint Catherines Islands (1565-1763 ACE)	Reitz et al (2010); Table F2	33.3	32617.2	1.04	32529.7	32533.9	22066.3	FALSE
Saint Catherines Islands (1565-1763 ACE)	Reitz et al (2010); Table F2	33.8	33488.5	1.04	33468.2	33472.3	23876.4	FALSE
Saint Catherines Islands (1565-1763 ACE)	Reitz et al (2010); Table F2	36.6	38551.2	1.04	38957.6	38961.8	36376	FALSE
Saint Catherines Islands (1565-1763 ACE)	Reitz et al (2010); Table F2	36.7	38737.7	1.04	39161	39165.1	36904.9	FALSE
Saint Catherines Islands (1565-1763 ACE)	Reitz et al (2010); Table F2	37.5	40243.9	1.05	40806.1	40810.3	41364.3	FALSE
Saint Catherines Islands (1565-1763 ACE)	Reitz et al (2010); Table F2	37.6	40433.9	1.05	41014	41018.2	41951.1	FALSE
Saint Catherines Islands (1565-1763 ACE)	Reitz et al (2010); Table F3	35.4	36343.6	1.03	36556.5	36560.6	30494.9	FALSE
Saint Catherines Islands (1565-1763 ACE)	Reitz et al (2010); Table F3	35.6	36707.6	1.03	36951.6	36955.7	31417.4	FALSE
Saint Catherines Islands (1565-1763 ACE)	Reitz et al (2010); Table F4	34.5	34636.1	1.03	34707.2	34711.3	26407.7	FALSE
Saint Catherines Islands (1565-1763 ACE)	Reitz et al (2010); Table F4	37.6	40491	1.05	41076.5	41080.7	42128.5	FALSE
